# Supplementary material for: Monocyte Chemotactic Protein-1 (MCP1) Accumulation in Human Osteoclast Precursor Cultures
Source: Life (Basel). 2022 May 26;12(6):789. doi: 10.3390/life12060789 (PMC9224710; doi:10.3390/life12060789)
Supplement: Supplementary file 1 [file life-12-00789-s001.zip]

Archive with 1 entries (1 files):
- life-1662653-supplementary.pdf
